# Supplementary material for: Gene Expression and Fatty Acid Composition in Sea Buckthorn Seeds and Pulp During Fruit Development of Different Varieties
Source: Int J Mol Sci. 2025 Oct 26;26(21):10396. doi: 10.3390/ijms262110396 (PMC12607801; doi:10.3390/ijms262110396)
Supplement: Supplementary file 1 [file ijms-26-10396-s001.zip]

Archive with 4 entries (3 files):
- ijms-3850870-supplementary/
- ijms-3850870-supplementary/Figure S1 Fruits 2025.07.19.pdf
- ijms-3850870-supplementary/Table S1 Expression 2025.07.19.xlsx
- ijms-3850870-supplementary/Table S2 FA composition 2025.07.19.xlsx
