# Supplementary material for: Gene Expression and Fatty Acid Composition in Sea Buckthorn Seeds and Pulp During Fruit Development of Different Varieties
Source: Int J Mol Sci. 2025 Oct 26;26(21):10396. doi: 10.3390/ijms262110396 (PMC12607801; doi:10.3390/ijms262110396)
Supplement: Supplementary file 1 [file ijms-26-10396-s001.zip › ijms-3850870-supplementary/Table S1 Expression 2025.07.19.xlsx]

## Sheet: FAT, KAS, SAD, FAD
Table S1: Expression of KAS, FATA, SAD, and FAD genes in seeds and pulp at four fruit ripening stages (st.1, st.2, st.3, st.4) and in leaves of sea buckthorn for varieties Elizaveta, Inya, KP-686, Panteleevskaya, and Triumf (CPM – counts per million – values are shown).
Variety_organ_stage	FATB (17924)	FATB (24276)	FATB (07959)	FATA (14109)	FATA (14745)	FATB (03360)	FATB (18201)	FATB (28610)	KAS II (15320)	KAS II (03443)	KAS II (10812)	KAS II (26485)	SAD (07832)	SAD (18766)	SAD (18803)	SAD (18830)	SAD (18832)	SAD (21192)	SAD (23875)	SAD (26748)	SAD (28095)	FAD2 (12459)	FAD2 (21624)	FAD2 (27005)	FAD3 (05528)	FAD3 (07426)	FAD3 (10700)	FAD3 (24146)	FAD3 (24879)	FAD6 (25786)	FAD7 (02511)	FAD7 (07747)	FAD7 (17598)
Elizaveta_seeds_st.1	13.7659	0.514612	0.257306	77.4491	63.6833	22.5143	53.1337	73.0749	0.514612	19.5553	13.7659	3.21633	16.9822	176.898	0	145.121	0.900571	0	70.7592	85.1683	32.5492	42.4555	28.561	6.304	17.6255	34.0931	0.771918	0	11.7074	22.3856	26.8885	6.304	2.44441
Elizaveta_seeds_st.2	0.456587	0.228293	1.59805	153.641	116.201	18.4918	22.601	48.1699	0	70.9992	82.8705	7.53368	58.2148	123.735	0.913173	260.939	1.59805	0	199.3	84.4685	322.122	61.4109	1189.18	19.4049	1104.48	520.28	8.21856	0	11.643	22.1445	35.6138	12.7844	3.19611
Elizaveta_seeds_st.3	6.33855	1.26771	0	26.1994	71.5552	30.7068	14.3674	59.3007	0	1.26771	1.97199	12.6771	79.8658	143.533	0	447.079	6.90198	0	65.2167	35.0733	4.2257	27.1854	100.853	0	0.845141	168.183	1.12685	0	5.91598	15.6351	19.4382	3.23971	4.92999
Elizaveta_seeds_st.4	3.73344	0.23334	0	4.90014	73.0355	24.2674	16.8005	71.8688	0	0.933361	4.6668	13.3004	161.705	158.205	0	709.587	16.1005	0	51.5682	10.967	0	17.0338	53.6682	0.70002	0.46668	44.8013	0	0	0.46668	7.23354	12.1337	0.46668	0
Inya_seeds_st.1	3.45982	0.691963	0.415178	116.527	89.6784	13.2857	30.7232	67.674	0.276785	19.7901	13.7009	1.10714	19.5134	104.348	0.276785	93.6918	0	0.55357	75.424	67.5356	95.3525	36.2589	18.4062	12.5937	24.6339	56.6026	0.691963	0.55357	4.84374	58.5401	21.1741	4.42856	8.71873
Inya_seeds_st.2	0.322732	1.45229	0.80683	118.281	77.133	18.7185	30.9823	46.4734	0	57.769	40.8256	12.2638	47.603	119.734	0	265.124	2.25912	0	149.264	106.179	490.069	58.8986	2034.02	5.97054	1471.5	747.125	4.19552	0.484098	11.7797	32.2732	20.9776	10.0047	2.25912
Inya_seeds_st.3	0	0	0	7.55248	68.9574	28.8964	15.7617	58.778	0	0.656737	0	10.8362	130.362	108.033	0	568.734	7.22411	0	64.0319	7.22411	0	14.7766	88.6595	1.31347	0.328369	90.6297	2.62695	0	1.97021	11.1645	5.2539	0.656737	0
Inya_seeds_st.4	0.326849	0	0.653698	15.5253	72.3971	23.3697	14.7082	74.8484	0	1.63425	0.980547	10.9494	173.23	95.1131	0	587.021	8.49808	0	61.2842	6.21013	0	28.4359	38.4048	0	1.14397	32.5215	0	0	3.43192	19.2841	6.37356	5.06616	0
KP-686_seeds_st.1	30.0352	1.02006	0.11334	57.2368	53.0432	21.0813	44.5427	48.5096	0.453361	20.4012	9.74726	1.1334	14.0542	209.113	0	158.336	0.11334	0	98.266	77.2981	159.356	66.4174	166.27	16.7744	16.661	44.2027	1.58676	0	10.314	39.5557	21.1946	42.1626	3.06019
KP-686_seeds_st.2	0	0.91674	1.17867	127.165	109.092	29.8595	47.8015	58.1475	0.654814	45.3132	40.5985	3.92889	32.4788	123.367	1.0477	171.954	1.17867	0	139.999	45.706	460.989	66.7911	281.177	24.0972	245.424	152.441	9.42933	1.30963	13.4892	22.6566	19.1206	12.8344	5.6314
KP-686_seeds_st.3	2.43849	0	0.174178	39.1901	63.2266	38.6675	43.1961	43.8929	0	19.3338	13.4117	36.229	33.268	201.872	0	418.724	2.61267	0.348356	138.994	37.7966	211.278	69.1487	1581.71	1.21925	207.272	405.138	7.1413	0	27.3459	26.9976	18.1145	4.52863	0
KP-686_seeds_st.4	0.333106	0.333106	0.666212	8.32765	51.9645	23.9836	15.1563	64.1229	0.499659	1.83208	1.83208	8.32765	146.4	83.9427	0	511.651	11.3256	0.333106	48.6335	11.9918	1.66553	16.8219	70.2854	0	1.49898	60.7918	0.333106	0	2.99795	20.486	8.82731	2.66485	3.66417
Panteleevskaya_seeds_st.1	2.87354	0.638564	0.798205	101.212	86.6851	15.6448	28.895	64.0161	0	25.7022	11.8134	2.23498	19.1569	131.225	0.319282	111.11	0	0	82.6941	56.3533	106.161	41.6663	32.4071	15.3255	18.9973	56.9919	0.957846	0	7.50313	80.938	15.4852	4.31031	5.10851
Panteleevskaya_seeds_st.2	1.37594	0	0.550378	157.133	103.471	22.8407	18.7128	60.2664	0	83.1071	48.4332	10.4572	45.131	110.626	0.550378	300.231	3.30227	0	162.912	86.1341	363.525	44.0302	1893.85	12.1083	1364.66	810.982	5.50378	1.10076	14.0346	32.7475	19.5384	4.12783	4.40302
Panteleevskaya_seeds_st.3	2.97531	0.247943	0	19.5875	54.7953	27.0257	9.91771	64.961	0	1.98354	7.19034	8.18211	82.8128	167.857	0	440.098	8.92594	0.495885	62.2336	14.8766	7.43828	15.8683	72.8951	0	0.991771	106.863	0.495885	0.495885	1.98354	14.1327	5.2068	1.48766	0
Panteleevskaya_seeds_st.4	0	0.356841	0	2.14105	78.9808	18.1989	11.181	79.9324	0	0	2.25999	8.0884	176.993	155.583	0	631.728	8.80208	0.237894	59.1167	4.99578	7.61261	11.8947	66.6103	0	1.18947	45.4378	0.713682	0.713682	2.49789	9.75366	5.59051	1.30842	0.475788
Triumf_seeds_st.1	2.74089	0.609086	0.304543	101.108	90.6016	19.4908	39.8952	75.5267	0	23.6021	7.30904	2.28407	17.8158	98.0629	0.304543	86.0334	0	0	82.3789	66.6949	108.265	34.5656	16.1408	11.5726	29.8452	65.02	3.04543	0.456815	7.61358	30.4543	15.5317	3.34997	8.67948
Triumf_seeds_st.2	0	0	0	147.779	71.4851	26.6066	37.5057	47.7636	0	43.9169	48.7253	9.61684	43.9169	106.106	0.641122	319.279	2.56449	0.641122	172.141	75.3319	191.696	53.5337	1602.16	16.0281	1028.68	497.19	6.09066	0.961684	8.01403	17.9514	19.2337	11.5402	3.20561
Triumf_seeds_st.3	3.7112	1.29085	0.322713	18.2333	61.6382	25.1716	15.4902	64.2199	0	1.45221	3.06577	6.61562	116.338	118.758	0	542.481	12.4245	0.322713	49.5364	19.3628	3.87256	23.2353	39.8551	0.645426	1.61356	58.7338	0	0	5.97019	13.8767	9.03596	2.09763	1.29085
Triumf_seeds_st.4	5.95914	0	0	12.6632	62.0744	25.0781	13.6564	75.2342	0	1.48979	0.99319	13.1598	189.948	133.832	0	633.904	11.1734	0	44.4453	26.3195	2.97957	12.4149	38.2378	0	0	52.8874	0	0	4.22106	14.153	18.6223	4.96595	0.496595
Elizaveta_pulp_st.1	2.92175	2.04522	0.438262	854.464	141.997	33.7462	53.4679	68.8071	0	15.7774	19.7218	44.9949	170.922	92.035	0	374.86	0	0.584349	238.122	480.335	5.55132	418.248	28.3409	7.30436	3.21392	17.6766	0	0	9.93393	109.565	92.1811	6.72001	1.46087
Elizaveta_pulp_st.2	1.55907	1.43914	0.239857	1574.18	187.928	33.1003	84.1898	78.793	0	15.4708	7.91528	10.6736	128.683	109.135	0	529.724	1.43914	2.5185	162.983	1617.12	5.8765	166.94	316.012	1.79893	5.51671	9.59428	0.239857	0	2.87828	121.847	109.495	127.724	1.31921
Elizaveta_pulp_st.3	6.29752	0	1.30293	1159.5	160.152	31.379	61.2379	60.0436	0	23.3442	19.4354	8.25192	130.511	84.365	0	533.66	1.73725	1.73725	215.093	2257.44	5.10316	22.0413	460.37	5.64605	4.12596	8.57765	0	0	2.60587	81.7591	97.7201	16.9381	0
Elizaveta_pulp_st.4	5.70152	2.57488	0	506.147	132.606	40.2785	45.98	93.2474	0	22.8061	6.4372	0	164.24	203.231	0	531.528	0	2.20704	149.711	1466.58	8.82815	8.64423	838.123	3.6784	2.94272	1.47136	1.47136	0	9.37991	124.514	59.59	12.5066	0
Inya_pulp_st.1	1.33975	1.85503	0.515287	1289.56	227.036	24.2185	59.3611	72.2433	0	20.3023	5.77122	21.7451	148.197	65.9568	1.64892	581.244	0.309172	0.41223	224.871	646.479	2.67949	250.945	51.6318	4.43147	2.57644	17.8289	0	0	5.25593	304.432	74.6136	23.0849	1.33975
Inya_pulp_st.2	2.52091	0.328815	0.548025	1166.96	217.127	31.347	47.5685	75.189	0.43842	16.5503	5.80906	10.5221	142.706	108.399	0.986445	565.342	0	3.72657	165.065	1650.21	4.71301	136.897	320.485	4.71301	4.4938	10.7413	0.21921	0	5.26104	307.771	96.6716	30.799	0.548025
Inya_pulp_st.3	2.64967	0.504699	0.126175	1094.82	227.746	32.0484	41.133	69.7747	0	20.188	10.4725	2.14497	155.826	84.5371	0	675.792	0	2.5235	247.429	1466.15	34.0672	24.3517	893.949	7.82284	1.76645	9.21076	0	0	2.90202	211.217	80.2472	3.40672	0
Inya_pulp_st.4	2.73376	0.195269	0	1029.65	183.162	46.6692	34.3673	59.1664	0	21.2843	10.3492	0	159.535	116.38	0	651.417	0.195269	4.88172	270.838	1691.61	11.3256	17.9647	1006.02	7.02968	3.51484	1.75742	1.17161	0	7.02968	228.66	65.0245	14.6452	0
KP-686_pulp_st.1	7.97837	0.224743	0.449485	193.616	83.9414	35.5094	35.1722	60.9053	0	24.3846	4.83197	36.4083	83.9414	87.762	0	279.13	0.674228	0	242.722	103.494	12.2485	697.826	36.0712	14.833	12.2485	49.8929	1.79794	1.01134	4.15774	57.5341	33.7114	18.766	0.898971
KP-686_pulp_st.2	2.99176	1.32967	0.166209	636.247	144.768	33.0756	53.353	62.8269	0	15.4574	7.97802	28.2555	110.861	107.703	0	509.43	0.166209	0.332418	151.416	419.511	2.99176	383.776	90.9162	6.48215	1.16346	28.7541	0.664835	0.166209	4.15522	91.4149	84.1017	37.397	0.664835
KP-686_pulp_st.3	1.35049	0.675246	0.192927	1360.24	171.609	22.0902	41.2865	67.3317	0	15.7236	1.73635	9.54991	124.824	147.204	0	961.743	0.385855	2.89391	165.532	1249.69	3.27977	154.535	303.089	6.27014	3.47269	7.04185	2.60452	0	8.7782	120.966	145.467	102.252	0.77171
KP-686_pulp_st.4	4.23034	0.995373	0	603.943	134.749	27.746	80.0031	69.054	0	21.2761	10.4514	1.7419	134.5	159.882	0	346.39	0	0	164.61	1162.97	92.3209	11.1979	641.02	6.71877	0.74653	7.4653	0	0	11.4468	275.967	158.264	2.8617	1.24422
Panteleevskaya_pulp_st.1	2.1101	2.41154	0	984.964	170.466	18.2373	56.5205	85.7604	0	16.8808	6.78246	18.388	130.675	70.3869	0	446.286	0.150721	0	222.917	708.993	14.0171	369.569	51.396	6.48102	2.56226	22.9096	0.602885	0	5.57669	233.618	67.6739	28.3356	3.76803
Panteleevskaya_pulp_st.2	1.80834	0.645837	0.904172	1384.8	196.593	24.1543	56.7045	68.3295	0	11.1084	5.5542	12.4001	146.734	72.8504	0.387502	644.287	0.516669	0.904172	190.005	2196.36	12.5292	112.634	350.689	1.93751	5.16669	9.04172	0.645837	0	2.71251	281.972	105.53	11.7542	0.516669
Panteleevskaya_pulp_st.3	2.51891	0.503783	0.503783	1292.2	217.802	27.876	44.1649	54.5764	0	18.472	9.40394	6.7171	172.462	68.5144	1.00757	686.656	0.839638	0.839638	294.041	2184.07	45.8442	32.5779	808.403	6.7171	7.05296	8.22845	1.00757	0	4.8699	230.565	81.9486	3.52648	0
Panteleevskaya_pulp_st.4	5.72793	0.190931	0	144.057	86.3007	23.58	83.6277	93.1743	0	20.716	12.9833	4.86874	138.329	207.16	0	230.74	0.572793	0.954654	64.3437	584.439	68.1623	14.5107	275.513	8.68735	0.381862	4.29594	0.0954654	0	15.3699	78.4726	63.58	2.4821	0
Triumf_pulp_st.1	1.6918	1.97377	0.140984	968.134	145.354	19.7377	34.541	74.7213	0	26.9279	12.1246	38.6295	147.469	88.1147	1.12787	384.603	0.281967	3.10164	250.81	479.485	3.10164	666.57	41.8721	8.88197	7.7541	32.7082	0.281967	0	3.94754	116.029	64.0066	9.72787	2.81967
Triumf_pulp_st.2	3.43054	1.58332	0.263887	1063.47	176.277	25.3332	55.4164	70.5899	0	10.1597	5.27775	3.82637	135.638	104.895	0	551.129	0.527775	0.263887	159.124	765.01	7.12496	106.611	66.6316	3.95831	3.56248	13.8541	0	0	3.69442	153.582	100.277	15.9652	1.58332
Triumf_pulp_st.3	5.492	0.5492	0.915333	1291.99	189.474	22.7918	40.6408	65.0802	0	21.3273	17.0252	7.4142	184.714	80.5493	0.366133	599.543	1.18993	3.11213	322.93	1580.32	3.8444	34.2335	792.495	2.4714	4.48513	10.6179	0.5492	0	3.20367	66.8193	62.7003	12.4485	0
Triumf_pulp_st.4	6.25826	0.962809	0.160468	898.461	210.374	61.9407	66.2734	67.878	0	19.0957	14.4421	2.88843	248.084	138.965	0	826.251	0.160468	8.66528	226.742	2153	8.82575	13.6398	619.889	12.1956	8.02341	3.5303	0.320936	0	9.94903	297.348	75.741	14.4421	0
Elizaveta_leaves_st.1	0.577823	0.157588	0.367706	13.3425	21.0118	12.5545	15.3911	72.2279	0	17.3872	26.2647	32.7258	31.5702	82.4711	0	68.3933	0.420235	0	45.1227	0.682882	0.105059	106.214	0.630353	3.88717	1.62841	3.20429	0	0	2.10118	229.869	518.518	59.6734	2.46888
Inya_leaves_st.1	1.57813	0.573865	0	20.5157	36.01	26.2543	46.9134	108.604	0	12.625	16.3551	10.9034	40.7444	155.804	0	41.8921	0	0	39.5967	0.573865	1.72159	71.0158	0	3.73012	2.00853	5.73865	0	0	2.00853	129.55	280.62	19.2245	0.860797
KP-686_leaves_st.1	0.234041	1.75531	0	28.904	31.5955	13.1063	71.6165	72.9037	0	12.1701	11.1169	17.436	31.8295	85.8929	0	47.0422	0	0.234041	40.372	0.702122	1.1702	36.7444	0.468081	3.04253	1.05318	2.80849	0	0	2.69147	100.755	344.274	182.903	2.69147
Panteleevskaya_leaves_st.1	0.236389	0.590973	0.118195	18.4384	14.5379	17.3746	14.7743	94.3193	0	18.4384	23.4025	18.5566	23.4025	97.6287	0	44.9139	0	0	45.8595	0.472778	0	45.0321	0	1.65472	0.945557	2.1275	0	0	0.827362	247.263	446.066	21.6296	2.60028
Triumf_leaves_st.1	1.34837	0.735472	0.367736	28.0705	22.0642	28.4382	56.141	97.45	0	18.8771	20.9609	33.464	37.0187	72.0762	0	61.1667	0	0	51.483	1.22579	0	101.005	0	5.02572	2.69673	4.0451	0	0	0.980629	156.656	415.664	82.2503	2.20642
