# Supplementary material for: Gene Expression and Fatty Acid Composition in Sea Buckthorn Seeds and Pulp During Fruit Development of Different Varieties
Source: Int J Mol Sci. 2025 Oct 26;26(21):10396. doi: 10.3390/ijms262110396 (PMC12607801; doi:10.3390/ijms262110396)
Supplement: Supplementary file 1 [file ijms-26-10396-s001.zip › ijms-3850870-supplementary/Table S2 FA composition 2025.07.19.xlsx]

## Sheet: Лист1
Table S2: Content of main fatty acids in seeds and pulp at four fruit ripening stages (st.1, st.2, st.3, st.4) of five sea buckthorn varieties: Elizaveta, Inya, KP-686, Panteleevskaya, and Triumf.
Variety_organ_stage	LIN 18:3 (% )	PALOLE 16:1 (%)	LIO 18:2 (%)	OLE 18:1 (%)	PAL 16:0 (%)	STE 18:0 (%)
Elizaveta_seeds_st.1	12.9655	3.34624	26.1263	13.3638	19.3721	24.8259
Elizaveta_seeds_st.1	9.46725	2.47674	21.4277	14.3087	21.7859	30.5337
Elizaveta_seeds_st.2	34.5713	0.828373	35.4469	17.9873	5.10444	6.06162
Elizaveta_seeds_st.2	34.1513	1.05298	34.1973	17.3391	6.55901	6.70041
Elizaveta_seeds_st.3	34.6226	0.47987	42.5915	14.3856	3.51653	4.40392
Elizaveta_seeds_st.3	33.3904	0.654034	41.8085	14.8459	4.58419	4.71704
Elizaveta_seeds_st.4	35.6923	0.454681	38.6807	17.0467	4.44426	3.68139
Elizaveta_seeds_st.4	37.9004	0.425525	41.2078	15.5015	2.82642	2.13837
Inya_seeds_st.1	18.9942	2.18312	26.4697	15.8571	15.1078	21.3881
Inya_seeds_st.1	15.2608	2.78322	22.1751	16.0301	18.8313	24.9195
Inya_seeds_st.2	34.7485	0	37.4982	19.4287	3.81527	4.50937
Inya_seeds_st.2	30.8746	0.895914	37.1424	18.7104	6.22245	6.15415
Inya_seeds_st.3	33.9234	0.532379	42.9944	16.3059	3.09005	3.1538
Inya_seeds_st.3	30.1088	0.630594	44.0863	16.9985	4.05885	4.11697
Inya_seeds_st.4	38.7135	0.624002	38.8758	13.9399	4.24276	3.60403
Inya_seeds_st.4	39.7079	0.512714	39.9823	14.1298	3.33111	2.33617
KP-686_seeds_st.1	8.95404	1.27638	24.1286	12.7057	21.3853	31.55
KP-686_seeds_st.1	6.72359	2.4056	17.2611	11.9959	26.6305	34.9833
KP-686_seeds_st.2	12.4573	0	26.5112	18.1711	17.2794	25.581
KP-686_seeds_st.2	11.1547	3.13641	21.3135	18.7081	22.8799	22.8074
KP-686_seeds_st.3	39.1345	0.430108	38.3214	13.7734	3.87873	4.46179
KP-686_seeds_st.3	39.4086	0.392077	38.7609	13.7549	3.84379	3.83986
KP-686_seeds_st.4	32.9244	0.456951	43.7889	14.1066	4.62341	4.09981
KP-686_seeds_st.4	35.8143	0.435931	46.7069	13.2845	2.5754	1.18302
Panteleevskaya_seeds_st.1	6.26531	0	19.5622	13.8345	26.7349	33.6031
Panteleevskaya_seeds_st.1	5.8526	0	16.9498	19.1221	31.6635	26.412
Panteleevskaya_seeds_st.2	33.8353	0.63528	38.0219	15.0873	5.97519	6.44509
Panteleevskaya_seeds_st.2	30.9983	0.908797	33.6496	13.8858	9.57238	10.9852
Panteleevskaya_seeds_st.3	29.868	0.87593	38.3034	14.0406	7.77423	9.13777
Panteleevskaya_seeds_st.3	36.0233	1.0297	42.3524	12.053	4.83822	3.70331
Panteleevskaya_seeds_st.4	34.4639	0.635183	43.3692	14.4651	3.3367	3.7299
Panteleevskaya_seeds_st.4	33.8042	0.593463	43.2502	14.6244	3.78443	3.94328
Triumf_seeds_st.1	8.25861	4.05206	28.5175	12.9038	18.2149	28.053
Triumf_seeds_st.1	6.21089	0	19.1271	17.7746	25.9938	30.8937
Triumf_seeds_st.2	37.3049	0.968122	37.5964	13.2636	4.75256	6.11448
Triumf_seeds_st.2	35.0885	0.991577	35.3989	12.9806	7.2423	8.29817
Triumf_seeds_st.3	30.9047	0.602637	46.1006	14.3556	3.52216	4.51432
Triumf_seeds_st.3	29.6232	0.612199	44.1377	14.3663	5.2996	5.961
Triumf_seeds_st.4	33.2905	0.797096	40.3985	15.1025	5.09841	5.31296
Triumf_seeds_st.4	34.7858	0.696394	43.1061	15.9103	3.50797	1.99351
Elizaveta_pulp_st.1	16.3332	5.87682	37.6799	19.1169	11.3794	9.61389
Elizaveta_pulp_st.1	13.8459	5.39115	31.5468	19.3964	15.8226	13.9972
Elizaveta_pulp_st.2	3.60451	25.5953	23.863	21.7792	20.1927	4.96516
Elizaveta_pulp_st.2	4.14812	24.5719	20.6978	20.4138	21.6005	8.56778
Elizaveta_pulp_st.3	2.52252	32.8069	22.8933	19.6501	18.8458	3.28133
Elizaveta_pulp_st.3	2.46757	36.2432	22.3229	19.0027	17.1629	2.80074
Elizaveta_pulp_st.4	2.5669	24.0458	18.8035	12.5063	23.8403	18.2372
Elizaveta_pulp_st.4	3.02654	24.3929	17.8901	13.5879	23.1297	17.9729
Inya_pulp_st.1	15.2356	8.96079	34.2977	22.4098	10.1246	8.97147
Inya_pulp_st.1	13.0479	8.79824	31.5165	21.8219	13.7091	11.1063
Inya_pulp_st.2	6.08876	24.3416	23.7081	17.5748	18.0856	10.2011
Inya_pulp_st.2	5.68726	23.307	20.6905	17.695	20.3907	12.2296
Inya_pulp_st.3	1.58492	31.1595	22.9855	21.9162	17.7685	4.58538
Inya_pulp_st.3	1.4878	26.5053	22.7543	21.1097	22.7049	5.43805
Inya_pulp_st.4	1.23067	23.8644	18.6662	19.753	23.434	13.0517
Inya_pulp_st.4	1.62838	29.62	23.0013	20.8095	16.5558	8.38509
KP-686_pulp_st.1	21.1371	0.832234	48.9833	13.4624	7.2886	8.29635
KP-686_pulp_st.1	19.0081	1.18584	45.4777	13.5526	9.90944	10.8664
KP-686_pulp_st.2	6.84069	12.0604	27.1662	25.0026	14.8977	14.0324
KP-686_pulp_st.2	6.83333	10.7717	24.5582	22.7483	17.6678	17.4208
KP-686_pulp_st.3	1.77723	26.2348	19.3748	28.1476	14.6728	9.79278
KP-686_pulp_st.3	1.54095	22.8867	17.6996	25.9427	17.011	14.919
KP-686_pulp_st.4	0.842585	19.919	11.6718	15.1613	29.2241	23.1812
KP-686_pulp_st.4	1.24722	24.9994	16.4652	16.9995	25.7989	14.4897
Panteleevskaya_pulp_st.1	16.3945	9.64072	40.6402	19.6246	7.93158	5.76838
Panteleevskaya_pulp_st.1	15.6363	10.1064	36.7221	19.3132	10.5852	7.63677
Panteleevskaya_pulp_st.2	3.07422	31.6615	19.9615	20.3462	18.5355	6.42106
Panteleevskaya_pulp_st.2	3.18337	27.8835	18.1831	18.7774	22.1467	9.82587
Panteleevskaya_pulp_st.3	2.04821	35.7215	15.1102	16.9509	19.1603	11.0089
Panteleevskaya_pulp_st.3	2.51781	41.3028	19.1166	18.8225	14.7887	3.45156
Panteleevskaya_pulp_st.4	3.23207	43.8598	14.7599	13.7203	22.0852	2.34279
Panteleevskaya_pulp_st.4	3.65828	40.9359	15.7417	17.0086	20.1766	2.47899
Triumf_pulp_st.1	14.9206	9.87687	35.8938	26.0658	7.41107	5.83199
Triumf_pulp_st.1	13.6369	9.43247	35.1392	24.9258	9.51693	7.3487
Triumf_pulp_st.2	5.18512	24.4198	28.9327	26.3056	12.5577	2.59914
Triumf_pulp_st.2	4.75135	24.174	26.6524	24.687	16.2099	3.52541
Triumf_pulp_st.3	2.25923	27.1408	27.9092	25.5079	14.4128	2.77012
Triumf_pulp_st.3	1.85212	28.1088	27.6007	23.9878	15.6996	2.75097
Triumf_pulp_st.4	2.1257	26.6065	27.8419	23.3864	16.1525	3.88695
Triumf_pulp_st.4	2.06438	28.3061	28.7431	25.3393	12.9303	2.61679
